# Supplementary material for: Integrated analysis of single-cell and bulk RNA-sequencing reveals the poor prognostic value of ABCA1 in gastric adenocarcinoma
Source: Discov Oncol. 2023 Oct 24;14:189. doi: 10.1007/s12672-023-00807-y (PMC10597929; doi:10.1007/s12672-023-00807-y)
Supplement: Supplementary file 2 — Supplementary material 2 [file 12672_2023_807_MOESM2_ESM.xls]

## Sheet: Sheet1
Supplementary Table S1 Gene clusters expressed along the pseudotime trajectory
Gene	Clusters
NOC2L	1
UBE2J2	1
CPSF3L	1
MRPL20	1
SSU72	1
PRKCZ	1
RP3-395M20.9	1
LRRC47	1
NPHP4	1
RPL22	1
TNFRSF25	1
THAP3	1
ENO1	1
RP11-558F24.4	1
DFFA	1
SRM	1
RP4-635E18.6	1
MAD2L2	1
AGMAT	1
SZRD1	1
RP4-798A10.7	1
MRTO4	1
AKR7A2	1
CAPZB	1
HNRNPR	1
ID3	1
RPL11	1
CNR2	1
PNRC2	1
SRRM1	1
SYF2	1
RP1-187B23.1	1
STMN1	1
CD52	1
HMGN2	1
RPS6KA1	1
GPN2	1
NUDC	1
PPP1R8	1
RPA2	1
DNAJC8	1
ATPIF1	1
RCC1	1
TAF12	1
SNRNP40	1
ZCCHC17	1
EIF3I	1
LCK	1
HDAC1	1
ZBTB8OS	1
RBBP4	1
SYNC	1
AK2	1
PSMB2	1
CLSPN	1
THRAP3	1
MRPS15	1
MEAF6	1
GNL2	1
C1orf109	1
CDCA8	1
INPP5B	1
SF3A3	1
MYCBP	1
NDUFS5	1
PPIE	1
CAP1	1
NFYC	1
CTPS1	1
PPIH	1
YBX1	1
C1orf50	1
CCDC23	1
SLC2A1-AS1	1
EBNA1BP2	1
CDC20	1
MED8	1
DPH2	1
C1orf228	1
KIF2C	1
RPS8	1
NASP	1
RAD54L	1
LRRC41	1
UQCRH	1
ATPAF1	1
CMPK1	1
BEND5	1
FAF1	1
CDKN2C	1
TTC39A	1
RP11-191G24.1	1
OSBPL9	1
PRPF38A	1
GPX7	1
FAM159A	1
COA7	1
SCP2	1
MAGOH	1
HSPB11	1
MRPL37	1
OMA1	1
TACSTD2	1
USP1	1
ITGB3BP	1
IL23R	1
SERBP1	1
DEPDC1	1
CRYZ	1
TYW3	1
ACADM	1
FUBP1	1
RP5-887A10.1	1
PRKACB	1
RPF1	1
CCBL2	1
RP5-943J3.2	1
RPAP2	1
BCAR3	1
RWDD3	1
SASS6	1
EXTL2	1
DPH5	1
HENMT1	1
PSMA5	1
GSTM2	1
GSTM1	1
CHI3L2	1
WDR77	1
ATP5F1	1
CAPZA1	1
PPM1J	1
PTPN22	1
WDR3	1
WARS2	1
PHGDH	1
AL592284.1	1
ANKRD35	1
RP11-14N7.2	1
SF3B4	1
ANP32E	1
MRPS21	1
TARS2	1
SCNM1	1
PSMD4	1
RP11-126K1.6	1
MRPL9	1
THEM4	1
SNAPIN	1
ILF2	1
RPS27	1
HAX1	1
PMVK	1
CKS1B	1
EFNA3	1
MTX1	1
FDPS	1
DAP3	1
PMF1	1
CCT3	1
GPATCH4	1
MRPL24	1
SH2D2A	1
FCRL5	1
FCRL4	1
FCRL1	1
CD1D	1
CD1A	1
CD1E	1
PYHIN1	1
IFI16	1
AIM2	1
LY9	1
TSTD1	1
USF1	1
PFDN2	1
UFC1	1
PPOX	1
B4GALT3	1
SDHC	1
FCRLA	1
NUF2	1
MPC2	1
KIFAP3	1
PRDX6	1
RP11-160H22.5	1
RABGAP1L	1
CACYBP	1
MRPS14	1
ARPC5	1
TSEN15	1
TRMT1L	1
RGS13	1
RP11-553K8.2	1
KIF14	1
ELF3	1
UBE2T	1
SNRPE	1
NUCKS1	1
EIF2D	1
FAIM3	1
PIGR	1
TRAF3IP3	1
C1orf74	1
NEK2	1
INTS7	1
DTL	1
NSL1	1
SMYD2	1
LYPLAL1	1
EPRS	1
BPNT1	1
MARC2	1
SRP9	1
PYCR2	1
PARP1	1
MRPL55	1
KCNK1	1
RBM34	1
FH	1
EXO1	1
COX20	1
ACP1	1
TSSC1	1
RNASEH1-AS1	1
RPS7	1
AC092580.4	1
ITGB1BP1	1
RRM2	1
ODC1	1
AC096559.1	1
SMC6	1
SF3B14	1
PTRHD1	1
CENPO	1
AC104699.1	1
GAREML	1
HADHA	1
CENPA	1
OST4	1
SNX17	1
PPM1G	1
FAM179A	1
LBH	1
SRSF7	1
GEMIN6	1
THUMPD2	1
DYNC2LI1	1
LRPPRC	1
CALM2	1
MSH2	1
KCNK12	1
MSH6	1
CHAC2	1
RPS27A	1
FANCL	1
CCT4	1
MDH1	1
ARHGAP25	1
GKN1	1
SNRPG	1
MPHOSPH10	1
CCT7	1
TPRKB	1
ACTG2	1
DGUOK	1
C2orf81	1
MRPL53	1
HTRA2	1
MRPL19	1
SUCLG1	1
USP39	1
CD8B	1
RGPD1	1
RPIA	1
MRPS5	1
FAHD2A	1
NCAPH	1
ANKRD39	1
FAM178B	1
FAHD2B	1
COX5B	1
ACTR1B	1
ZAP70	1
LIPT1	1
MITD1	1
TXNDC9	1
AFF3	1
RPL31	1
MRPS9	1
LINC00116	1
BUB1	1
CHCHD5	1
CKAP2L	1
CBWD2	1
AC104653.1	1
ACTR3	1
DDX18	1
DBI	1
TMEM177	1
NIFK	1
TSN	1
GYPC	1
BIN1	1
ERCC3	1
SMPD4	1
MZT2B	1
IMP4	1
MZT2A	1
MCM6	1
ARHGAP15	1
MMADHC	1
NMI	1
ARL5A	1
DAPL1	1
AC009299.3	1
PSMD14	1
GCA	1
SPC25	1
SSB	1
GORASP2	1
TLK1	1
HAT1	1
RAPGEF4	1
CDCA7	1
OLA1	1
CHN1	1
ATP5G3	1
MTX2	1
HNRNPA3	1
ZC3H15	1
C2orf88	1
ANKRD44	1
HSPD1	1
HSPE1	1
KCTD18	1
SGOL2	1
PPIL3	1
NIF3L1	1
NDUFB3	1
SUMO1	1
WDR12	1
CARF	1
NDUFS1	1
AC079767.4	1
ATIC	1
PECR	1
XRCC5	1
RPL37A	1
ARPC2	1
AAMP	1
RQCD1	1
STK16	1
TUBA4A	1
DNPEP	1
CHPF	1
FARSB	1
MFF	1
SP110	1
SP140	1
SP100	1
NCL	1
PTMA	1
PDE6D	1
COPS7B	1
EIF4E2	1
COPS8	1
MLPH	1
ILKAP	1
NDUFA10	1
MYEOV2	1
MTERFD2	1
PASK	1
PPP1R7	1
DTYMK	1
TRNT1	1
RAD18	1
MTMR14	1
OGG1	1
TADA3	1
ARPC4	1
FANCD2	1
BRK1	1
TAMM41	1
RPL32	1
LSM3	1
OXNAD1	1
SGOL1	1
RP11-222K16.2	1
TRANK1	1
VILL	1
PLCD1	1
EXOG	1
RPSA	1
SS18L2	1
TCAIM	1
ZNF852	1
ZNF501	1
KIAA1143	1
KIF15	1
EXOSC7	1
LZTFL1	1
CXCR6	1
SMARCC1	1
CAMP	1
TMA7	1
ATRIP	1
SLC25A20	1
DALRD3	1
NDUFAF3	1
IMPDH2	1
TRAIP	1
IFRD2	1
ABHD14B	1
RPL29	1
POC1A	1
GNL3	1
PXK	1
PDHB	1
THOC7	1
PSMD6	1
SUCLG2	1
UBA3	1
C3orf38	1
CMSS1	1
NIT2	1
PCNP	1
RPL24	1
IFT57	1
KIAA1524	1
DZIP3	1
GTPBP8	1
C3orf17	1
SPICE1	1
NAA50	1
GRAMD1C	1
TIGIT	1
TIMMDC1	1
COX17	1
NDUFB4	1
HCLS1	1
EAF2	1
CCDC58	1
UMPS	1
SNX4	1
MCM2	1
RUVBL1	1
ACAD9	1
HMCES	1
MBD4	1
TMCC1-AS1	1
MRPL3	1
BFSP2	1
PCCB	1
RP11-731C17.2	1
DBR1	1
ARMC8	1
GYG1	1
EIF2A	1
RP11-103G8.2	1
IGSF10	1
GMPS	1
SMC4	1
NMD3	1
LRRC34	1
RPL22L1	1
ACTL6A	1
MRPL47	1
NDUFB5	1
MCCC1	1
AP2M1	1
PSMD2	1
POLR2H	1
MAGEF1	1
RFC4	1
RPL39L	1
RP11-132N15.3	1
OSTN-AS1	1
TCTEX1D2	1
NCBP2-AS2	1
BDH1	1
ATP5I	1
CTBP1-AS2	1
SLBP	1
TACC3	1
WHSC1	1
RNF4	1
NOP14	1
WDR1	1
MED28	1
NCAPG	1
C4orf19	1
TLR10	1
TMEM156	1
RFC1	1
RPL9	1
LIAS	1
SMIM14	1
UCHL1	1
GNPDA2	1
COMMD8	1
OCIAD2	1
PAICS	1
SRP72	1
HOPX	1
SPINK2	1
NOA1	1
IGJ	1
DCK	1
USO1	1
SDAD1	1
NUP54	1
MRPL1	1
COPS4	1
PLAC8	1
MRPS18C	1
FAM175A	1
PYURF	1
METAP1	1
ADH5	1
H2AFZ	1
BANK1	1
CENPE	1
PPA2	1
AIMP1	1
RP11-286E11.1	1
HADH	1
LEF1	1
GAR1	1
TIFA	1
CAMK2D	1
MAD2L1	1
EXOSC9	1
CCNA2	1
NUDT6	1
NDUFC1	1
RAB33B	1
SCOC	1
RP11-425I13.3	1
ABCE1	1
LSM6	1
RPS3A	1
RP11-73G16.2	1
TRIM2	1
MND1	1
ETFDH	1
TMA16	1
PALLD	1
CBR4	1
HMGB2	1
CEP44	1
NEIL3	1
CENPU	1
SLC25A4	1
UFSP2	1
FRG1	1
PDCD6	1
CEP72	1
MRPL36	1
NSUN2	1
CCT5	1
CMBL	1
SUB1	1
RAD1	1
BRIX1	1
RPL37	1
OXCT1	1
FBXO4	1
CCDC152	1
PAIP1	1
MRPS30	1
MOCS2	1
GZMK	1
GAPT	1
RAB3C	1
DEPDC1B	1
NDUFAF2	1
DIMT1	1
CWC27	1
CENPK	1
SLC30A5	1
CCNB1	1
CENPH	1
RAD17	1
SMN2	1
MRPS27	1
BTF3	1
UTP15	1
NSA2	1
WDR41	1
TBCA	1
DHFR	1
RPS23	1
COX7C	1
MEF2C	1
CETN3	1
STARD4-AS1	1
SRP19	1
PGGT1B	1
PHAX	1
LMNB1	1
CTC-228N24.3	1
C5orf56	1
HSPA4	1
VDAC1	1
SKP1	1
CDKN2AIPNL	1
H2AFY	1
TIFAB	1
KIF20A	1
CDC25C	1
MATR3	1
UBE2D2	1
PFDN1	1
NDUFA2	1
IK	1
HARS	1
HDAC3	1
PPP2R2B	1
RPS14	1
CCDC69	1
G3BP1	1
MRPL22	1
THG1L	1
TTC1	1
C5orf54	1
PTTG1	1
CCNG1	1
NUDCD2	1
MAT2B	1
SPDL1	1
NPM1	1
THOC3	1
NOP16	1
CLTB	1
PRELID1	1
NHP2	1
HNRNPAB	1
GMDS	1
PSMG4	1
ECI2	1
LYRM4	1
RIOK1	1
EEF1E1	1
PAK1IP1	1
TMEM14B	1
NOL7	1
DTNBP1	1
DEK	1
ALDH5A1	1
GMNN	1
FAM65B	1
HIST1H4C	1
HIST1H2AC	1
HIST1H1E	1
HIST1H2BH	1
HIST1H4H	1
ABT1	1
RP11-457M11.5	1
HIST1H4I	1
TRIM27	1
ZFP57	1
ZNRD1	1
RPP21	1
MRPS18B	1
DHX16	1
TUBB	1
TCF19	1
LTA	1
LTB	1
NCR3	1
APOM	1
CSNK2B	1
LY6G5C	1
MSH5	1
VARS	1
LSM2	1
C6orf48	1
EHMT2	1
DXO	1
RNF5	1
PSMB8	1
TAPSAR1	1
PSMB9	1
HSD17B8	1
RPS18	1
WDR46	1
PFDN6	1
KIFC1	1
UQCC2	1
HMGA1	1
RPS10	1
RP11-140K17.3	1
SNRPC	1
DEF6	1
RPL10A	1
SRPK1	1
SRSF3	1
CPNE5	1
RNF8	1
CCDC167	1
PRICKLE4	1
BYSL	1
CCND3	1
MRPS10	1
C6orf226	1
MEA1	1
KLHDC3	1
MRPL2	1
DNPH1	1
MRPS18A	1
MRPL14	1
HSP90AB1	1
CENPQ	1
MCM3	1
TMEM14A	1
ELOVL5	1
BAG2	1
PRIM2	1
TTK	1
BCKDHB	1
BACH2	1
COQ3	1
TSTD3	1
CCNC	1
QRSL1	1
SNX3	1
GTF3C6	1
HDAC2	1
NT5DC1	1
RWDD1	1
HDDC2	1
ECHDC1	1
SAMD3	1
RPS12	1
HBS1L	1
MTFR2	1
IL22RA2	1
ABRACL	1
LTV1	1
SF3B5	1
RMND1	1
C6orf211	1
FBXO5	1
ACAT2	1
TCP1	1
MRPL18	1
CCR6	1
PSMB1	1
TBP	1
PDCD2	1
PSMG3	1
AC074389.9	1
NUDT1	1
AIMP2	1
EIF2AK1	1
C7orf26	1
RPA3	1
ICA1	1
PHF14	1
BZW2	1
HDAC9	1
CDCA7L	1
TOMM7	1
MALSU1	1
HNRNPA2B1	1
CBX3	1
HOXA7	1
HIBADH	1
GGCT	1
LSM5	1
NT5C3A	1
RP9	1
SEPT7	1
SUGCT	1
PSMA2.1	1
STK17A	1
COA1	1
POLD2	1
DDX56	1
PPIA	1
H2AFV	1
IGFBP3	1
C7orf72	1
CCT6A	1
CHCHD2	1
NSUN5	1
WBSCR22	1
RFC2	1
NCF1	1
MDH2	1
RSBN1L	1
TMEM243	1
TP53TG1	1
DBF4	1
SRI	1
MTERF	1
GNG11	1
BET1	1
ACN9	1
ASNS	1
ARPC1B	1
PDAP1	1
BUD31	1
CPSF4	1
ATP5J2	1
ZNF789	1
COPS6	1
MCM7	1
STAG3	1
POP7	1
SH2B2	1
PRKRIP1	1
ALKBH4	1
LRWD1	1
POLR2J	1
POLR2J3	1
UPK3BL	1
PMPCB	1
IMMP2L	1
NAA38	1
NDUFA5	1
ARF5	1
CHCHD3	1
C7orf49	1
C7orf73	1
C7orf55	1
C7orf55-LUC7L2	1
NDUFB2	1
MRPS33	1
SSBP1	1
EZH2	1
ZNF775	1
GIMAP7	1
GIMAP6	1
GIMAP1	1
ABCF2	1
PAXIP1-AS1	1
C7orf13	1
HDHD1	1
PNPLA4	1
TMSB4X	1
TRAPPC2	1
CTPS2	1
TXLNG	1
RBBP7	1
PDHA1	1
EIF1AX	1
PHEX	1
EIF2S3	1
POLA1	1
CXorf38	1
FUNDC1	1
UXT	1
WAS	1
SUV39H1	1
TIMM17B	1
MAGED1	1
HSD17B10	1
TSR2	1
GNL3L	1
FAM104B	1
LAS1L	1
IGBP1	1
PDZD11	1
NONO	1
ITGB1BP2	1
PIN4	1
RPS4X	1
TAF9B	1
ITM2A	1
CSTF2	1
TIMM8A	1
BTK	1
RPL36A	1
ARMCX4	1
ARMCX6	1
BEX5	1
TCEAL8	1
BEX2	1
TMSB15B	1
PRPS1	1
NXT2	1
PLS3	1
SLC25A5	1
UBE2A	1
SEPT6	1
RPL39	1
UPF3B	1
NDUFA1	1
SH2D1A	1
SASH3	1
RAB33A	1
PHF6	1
HPRT1	1
FAM122B	1
FHL1	1
HTATSF1	1
CD40LG	1
RBMX	1
LDOC1	1
HAUS7	1
RP11-66N11.8	1
IDH3G	1
NAA10	1
DKC1	1
VBP1	1
VAMP7	1
FBXO25	1
BLK	1
FDFT1	1
CNOT7	1
INTS10	1
PDLIM2	1
CDCA2	1
EPHX2	1
CCDC25	1
PBK	1
NUGGC	1
PNOC	1
ASH2L	1
GINS4	1
VDAC3	1
FNTA	1
MCM4	1
UBE2V2	1
RP11-567J20.3	1
RP11-110G21.1	1
TCEA1	1
LYPLA1	1
MRPL15	1
RPS20	1
TOX	1
RP11-25K19.1	1
ARMC1	1
RRS1	1
MYBL1	1
COPS5	1
RP11-382J12.1	1
TERF1	1
RPL7	1
GDAP1	1
PEX2	1
MRPS28	1
TPD52	1
FABP4	1
IMPA1	1
ZFAND1	1
C8orf59	1
CPNE3	1
DECR1	1
CDH17	1
CCNE2	1
UQCRB	1
RPL30	1
POLR2K	1
ANKRD46	1
DCAF13	1
EIF3E	1
NUDCD1	1
EIF3H	1
RAD21	1
AC023590.1	1
DSCC1	1
MRPL13	1
TBC1D31	1
WDYHV1	1
TRMT12	1
MYC	1
FAM49B	1
TRAPPC9	1
PTP4A3	1
RP13-582O9.5	1
TOP1MT	1
PYCRL	1
TSTA3	1
PUF60	1
ADCK5	1
CPSF1	1
RPL8	1
KIAA0020	1
RCL1	1
RLN2	1
TMEM261	1
PSIP1	1
RPS6	1
CDKN2A	1
TOPORS-AS1	1
NDUFB6	1
NUDT2	1
RPP25L	1
DCTN3	1
GALT	1
VCP	1
FANCG	1
STOML2	1
SIT1	1
ARHGEF39	1
HINT2	1
MELK	1
PAX5	1
RP11-297B17.3	1
ZCCHC7	1
GRHPR	1
FBXO10	1
TOMM5	1
C9orf41	1
PSAT1	1
HNRNPK	1
FGD3	1
SUSD3	1
XPA	1
ANP32B	1
MRPL50	1
SMC2	1
NIPSNAP3A	1
HSDL2	1
INIP	1
POLE3	1
CNTRL	1
PSMB7	1
RPL35	1
ARPC5L	1
PPP6C	1
C9orf16	1
TRUB2	1
COQ4	1
URM1	1
ODF2	1
WDR34	1
HMGA1P4	1
PKN3	1
RP11-545E17.3	1
TBC1D13	1
CRAT	1
USP20	1
EXOSC2	1
TTF1	1
SURF6	1
SURF2	1
SARDH	1
DNLZ	1
SNHG7	1
C9orf37	1
GTPBP4	1
PRKCQ-AS1	1
ATP5C1	1
NUDT5	1
CDC123	1
MCM10	1
SEPHS1	1
DCLRE1C	1
RPP38	1
FAM188A	1
COMMD3	1
PIP4K2A	1
THNSL1	1
APBB1IP	1
MTPAP	1
HNRNPF	1
TIMM23	1
ZWINT	1
CDK1	1
HNRNPH3	1
STOX1	1
ANAPC16	1
DNAJC9	1
MRPS16	1
CHCHD1	1
ADK	1
SFTPD	1
GHITM	1
NUTM2A-AS1	1
KIF20B	1
RPP30	1
FGFBP3	1
HHEX	1
CEP55	1
NOC3L	1
HELLS	1
PDLIM1	1
PGAM1	1
EXOSC1	1
GOT1	1
CUTC	1
NDUFB8.1	1
MRPL43	1
C10orf2	1
FBXW4	1
NPM3	1
NOLC1	1
CUEDC2	1
USMG5	1
NEURL1	1
OBFC1	1
SMC3	1
FAM204A	1
PRDX3	1
MCMBP	1
NSMCE4A	1
BUB3	1
LHPP	1
METTL10	1
UROS	1
BCCIP	1
FANK1	1
GLRX3	1
STK32C	1
ZNF511	1
ECHS1	1
RIC8A	1
PSMD13	1
IFITM1	1
RP11-326C3.12	1
RASSF7	1
EPS8L2	1
RPLP2	1
POLR2L	1
TNNI2	1
MRPL23	1
NAP1L4	1
RRM1	1
HBB	1
MRPL17	1
CTR9	1
RRAS2	1
PSMA1	1
C11orf58	1
RPS13	1
SAAL1	1
SAA1	1
IGSF22	1
PRMT3	1
FANCF	1
SVIP	1
CCDC34	1
ARL14EP	1
IMMP1L	1
ELP4	1
CAPRIN1	1
NAT10	1
CAT	1
APIP	1
API5	1
ALKBH3	1
C11orf49	1
PSMC3	1
NDUFS3	1
SSRP1	1
TIMM10	1
C11orf31	1
FAM111A	1
MRPL16	1
TCN1	1
MS4A1	1
CCDC86	1
PRPF19	1
SDHAF2	1
FEN1	1
EEF1G	1
C11orf48	1
C11orf83	1
POLR2G	1
RARRES3	1
COX8A	1
OTUB1	1
STIP1	1
TRPT1	1
NUDT22	1
DNAJC4	1
BAD	1
TRMT112	1
PRDX5	1
AP003774.1	1
MAP4K2	1
ARL2	1
SAC3D1	1
NAALADL1	1
CDCA5	1
MRPL49	1
POLA2	1
LTBP3	1
SSSCA1	1
KAT5	1
RNASEH2C	1
MUS81	1
CTSW	1
FIBP	1
CCDC85B	1
SART1	1
BANF1	1
BRMS1	1
RP11-867G23.8	1
MRPL11	1
DPP3	1
RBM14	1
POLD4	1
PPP1CA	1
TBC1D10C	1
RPS6KB2	1
PTPRCAP	1
CORO1B	1
AIP	1
CDK2AP2	1
NDUFV1	1
NUDT8	1
ACY3	1
NDUFS8	1
C11orf24	1
MRPL21	1
FADD	1
LAMTOR1	1
ANAPC15	1
ATG16L2	1
MRPL48	1
COA4	1
PAAF1	1
UCP2	1
LIPT2	1
RPS3	1
RP11-111M22.3	1
CLNS1A	1
INTS4	1
C11orf82	1
TMEM126B	1
SMCO4	1
CWC15	1
CEP57	1
MSANTD4	1
POU2AF1	1
C11orf1	1
C11orf57	1
TIMM8B	1
HTR3A	1
BUD13	1
CD3E	1
ATP5L	1
CXCR5	1
RPS25	1
TRAPPC4	1
HMBS	1
H2AFX	1
HINFP	1
CHEK1	1
DCPS	1
FLI1	1
NFRKB	1
THYN1	1
CCDC77	1
DCP1B	1
CD27	1
MRPL51	1
NCAPD2	1
NOP2	1
MLF2	1
CDCA3	1
SPSB2	1
PTPN6	1
EMG1	1
PHB2	1
PEX5	1
AICDA	1
KLRB1	1
CLEC2D	1
CLECL1	1
KLRF1	1
CLEC9A	1
RP11-291B21.2	1
MAGOHB	1
ARHGDIB	1
RECQL	1
LDHB	1
CMAS	1
LRMP	1
MRPS35	1
DDX11	1
YARS2	1
PPHLN1	1
RP11-446N19.1	1
PCED1B	1
RPAP3	1
HDAC7	1
TMEM106C	1
SENP1	1
PRKAG1	1
TUBA1B	1
TROAP	1
EIF4B	1
ZNF740	1
C12orf10	1
AAAS	1
PRR13	1
RP11-793H13.11	1
RP11-686F15.2	1
CBX5	1
HNRNPA1	1
COPZ1	1
GTSF1	1
NCKAP1L	1
TESPA1	1
PA2G4	1
RPL41	1
MYL6B	1
NABP2	1
COQ10A	1
ATP5B	1
PTGES3	1
PRIM1	1
SHMT2	1
ARHGAP9	1
DCTN2	1
CDK4	1
RP11-620J15.3	1
LLPH	1
IL26	1
CPSF6	1
YEATS4	1
CCT2	1
RAB3IP	1
KRR1	1
C12orf29	1
POC1B	1
RP11-693J15.5	1
RP11-511B23.1	1
UBE2N	1
MRPL42	1
NDUFA12	1
METAP2	1
SNRPF	1
LTA4H	1
TMPO	1
ACTR6	1
NUP37	1
PARPBP	1
C12orf42	1
NFYB	1
C12orf75	1
PWP1	1
ALKBH2	1
UNG	1
ARPC3	1
FAM216A	1
VPS29	1
PPP1CC	1
ERP29	1
RPL6	1
CCDC42B	1
RITA1	1
HRK	1
TESC	1
RFC5	1
PEBP1	1
SUDS3	1
PRKAB1	1
RPLP0	1
COX6A1	1
TRIAP1	1
SRSF9	1
COQ5	1
POP5	1
ACADS	1
C12orf43	1
ANAPC5	1
RNF34	1
PSMD9	1
VPS33A	1
HIP1R	1
MPHOSPH9	1
C12orf65	1
DDX55	1
EIF2B1	1
GTF2H3	1
RAN	1
PSPC1	1
SKA3	1
MRP63	1
MICU2	1
C1QTNF9B-AS1	1
WASF3	1
RPL21	1
GTF3A	1
POLR1D	1
HMGB1	1
RFC3	1
EXOSC8	1
MRPS31	1
ESD	1
SUCLA2	1
MED4	1
PHF11	1
KPNA3	1
RNASEH2B	1
CKAP2	1
TDRD3	1
MZT1	1
COMMD6	1
UCHL3	1
NDFIP2	1
TGDS	1
IPO5	1
CLYBL	1
TEX30	1
PCID2	1
CHAMP1	1
CCNB1IP1	1
PARP2	1
NDRG2	1
HNRNPC	1
SUPT16H	1
METTL3	1
OXA1L	1
PRMT5	1
NGDN	1
AP1G2	1
REC8	1
NEDD8	1
TINF2	1
NUBPL	1
EAPP	1
PPP2R3C	1
PSMA6	1
FKBP3	1
RPS29	1
DNAAF2	1
POLE2	1
VCPKMT	1
C14orf166	1
PSMC6	1
CDKN3	1
DLGAP5	1
AP5M1	1
PSMA3	1
TIMM9	1
DAAM1	1
MNAT1	1
CHURC1	1
EIF2S1	1
CTD-2325P2.3	1
ERH	1
RP6-65G23.3	1
ISCA2	1
EIF2B2	1
ACYP1	1
BATF	1
GSTZ1	1
AHSA1	1
SLIRP	1
TC2N	1
FBLN5	1
NDUFB1	1
ASB2	1
SERPINA9	1
RP11-1070N10.3	1
SNHG10	1
TCL1A	1
RP11-164H13.1	1
GSKIP	1
VRK1	1
EVL	1
PPP2R5C	1
TRMT61A	1
C14orf2	1
SIVA1	1
PLD4	1
AL928742.12	1
AL928768.3	1
KIAA0125	1
RP11-403B2.6	1
HERC2	1
RP11-16E12.1	1
RP11-16E12.2	1
SRP14	1
BUB1B	1
PHGR1	1
IVD	1
RPUSD2	1
RAD51	1
OIP5	1
NUSAP1	1
RTF1	1
GANC	1
LCMT2	1
TUBGCP4	1
WDR76	1
EIF3J	1
MYEF2	1
DUT	1
EID1	1
COPS2	1
DTWD1	1
GNB5	1
RSL24D1	1
RAB27A	1
TEX9	1
LINC00926	1
CCNB2	1
GTF2A2	1
DAPK2	1
SNX22	1
KIAA0101	1
CLPX	1
VWA9	1
TIPIN	1
CTD-3185P2.1	1
ANP32A	1
KIF23	1
RPLP1	1
RP11-279F6.3	1
PKM	1
UBL7	1
COX5A	1
SCAMP5	1
IMP3	1
ETFA	1
IDH3A	1
WDR61	1
HYKK	1
PSMA4	1
IL16	1
RPS17	1
RPS17L	1
RP11-752G15.6	1
FAM103A1	1
C15orf40	1
MRPS11	1
FANCI	1
IDH2	1
BLM	1
UNC45A	1
PRC1	1
VPS33B	1
LRRC28	1
SNRPA1	1
POLR3K	1
SNRNP25	1
MPG	1
NHLRC4	1
RPUSD1	1
UBE2I	1
MRPS34	1
NUBP2	1
NDUFB10	1
SNHG9	1
NTHL1	1
RP11-304L19.5	1
ECI1	1
RNPS1	1
KREMEN2	1
PKMYT1	1
THOC6	1
IL32	1
TIGD7	1
ZNF174	1
TRAP1	1
TFAP4	1
HMOX2	1
CARHSP1	1
NUBP1	1
RMI2	1
RP11-485G7.5	1
TNFRSF17	1
PARN	1
MPV17L	1
FOPNL	1
CTD-2576D5.4	1
RPS15A	1
SYT17	1
AC004381.6	1
LYRM1	1
UQCRC2	1
CTD-2270L9.4	1
PLK1	1
LCMT1	1
AC002331.1	1
RP11-22P6.3	1
RABEP2	1
CD19	1
SNX29P2	1
KIF22	1
HIRIP3	1
INO80E	1
PPP4C	1
YPEL3	1
MAPK3	1
CORO1A	1
BOLA2B	1
SEPT1	1
ZNF771	1
DCTPP1	1
PRR14	1
RP11-146F11.1	1
PHKG2	1
BCL7C	1
PYCARD	1
TGFB1I1	1
AHSP	1
SHCBP1	1
DNAJA2	1
SNX20	1
CRNDE	1
NUDT21	1
FAM192A	1
ARL2BP	1
CIAPIN1	1
POLR2C	1
NAE1	1
E2F4	1
ACD	1
PARD6A	1
NUTF2	1
PSMB10	1
DUS2	1
NFATC3	1
VPS4A	1
NIP7	1
CYB5B	1
NOB1	1
EXOSC6	1
AARS	1
DDX19B	1
CALB2	1
PSMD7	1
ZNRF1	1
CFDP1	1
KARS	1
TERF2IP	1
SYCE1L	1
CMC2	1
CENPN	1
PLCG2	1
MLYCD	1
GINS2	1
C16orf74	1
IRF8	1
RP11-178L8.7	1
KLHDC4	1
RNF166	1
CTU2	1
CDT1	1
RPL13	1
ZNF276	1
FANCA	1
INPP5K	1
PITPNA-AS1	1
SERPINF2	1
RPA1	1
SRR	1
TRPV3	1
EMC6	1
P2RX5	1
ITGAE	1
GSG2	1
C17orf85	1
UBE2G1	1
PELP1	1
MED11	1
SLC25A11	1
PFN1	1
NUP88	1
C1QBP	1
C17orf49	1
DVL2	1
ELP5	1
EIF5A	1
GPS2	1
ACAP1	1
TMEM256	1
TP53	1
LSMD1	1
TRAPPC1	1
AURKB	1
RANGRF	1
RPL26	1
UBB	1
FAM211A	1
TNFRSF13B	1
COPS3	1
ATPAF2	1
PRPSAP2	1
GRAP	1
TMEM97	1
IFT20	1
UNC119	1
ALDOC	1
SPAG5	1
RPL23A	1
ERAL1	1
SSH2	1
BLMH	1
TEFM	1
EVI2B	1
RAB11FIP4	1
UTP6	1
C17orf75	1
CDK5R1	1
RDM1	1
ZNHIT3	1
AATF	1
RPL23	1
RPL19	1
RP11-94L15.2	1
PSMD3	1
CDC6	1
TOP2A	1
RP5-1028K7.2	1
SMARCE1	1
KRT10	1
PSMC3IP	1
TUBG1	1
AARSD1	1
RPL27	1
BRCA1	1
PPY	1
LSM12	1
C17orf53	1
UBTF	1
SLC25A39	1
NMT1	1
OSBPL7	1
MRPL10	1
CBX1	1
SKAP1	1
ATP5G1	1
GNGT2	1
ABI3	1
PHB	1
NGFR	1
SPOP	1
NME1	1
NME1-NME2	1
COX11	1
COIL	1
MSI2	1
MRPS23	1
SRSF1	1
MKS1	1
BZRAP1	1
RAD51C	1
SKA2	1
TACO1	1
LIMD2	1
FTSJ3	1
PSMC5	1
CD79B	1
SNORA76	1
PITPNC1	1
NOL11	1
PRKAR1A	1
ABCA6	1
MAP2K6	1
FAM104A	1
RPL38	1
RAB37	1
NAT9	1
ICT1	1
ATP5H	1
NT5C	1
HN1	1
SUMO2	1
NUP85	1
MRPS7	1
SRP68	1
CYGB	1
METTL23	1
SEPT9	1
TK1	1
BIRC5	1
CHMP6	1
AZI1	1
C17orf89	1
ACTG1	1
OXLD1	1
MRPL12	1
ANAPC11	1
PCYT2	1
DCXR	1
CCDC57	1
CD7	1
NARF	1
FN3KRP	1
USP14	1
THOC1	1
TYMS	1
METTL4	1
NDC80	1
MYL12A	1
ZBTB14	1
NDUFV2	1
IMPA2	1
AFG3L2	1
PSMG2	1
SEH1L	1
SNRPD1	1
TTC39C	1
TPGS2	1
SETBP1	1
ATP5A1	1
HAUS1	1
IER3IP1.1	1
RPL17	1
CXXC1	1
RP11-35G9.3	1
RBFA	1
C20orf96	1
RBCK1	1
PSMF1	1
FKBP1A	1
SIRPG	1
SNRPB	1
NOP56	1
IDH3B	1
MRPS26	1
C20orf27	1
TMEM230	1
PCNA	1
TRMT6	1
MACROD2	1
SNRPB2	1
MGME1	1
LINC00493	1
DTD1	1
TPX2	1
PDRG1	1
ACTL10	1
E2F1	1
EIF2S2	1
AHCY	1
EIF6	1
RP3-477O4.14	1
MYL9	1
TTI1	1
FAM83D	1
TOP1	1
PKIG	1
YWHAB	1
UBE2C	1
SNX21	1
ACOT8	1
DDX27	1
BCAS4	1
RP5-914P20.5	1
DPM1	1
PFDN4	1
AURKA	1
RTFDC1	1
NELFCD	1
ATP5E	1
SLMO2	1
FAM217B	1
RPS21	1
COL9A3	1
GID8	1
PRPF6	1
RGS19	1
RNF126	1
R3HDM4	1
WDR18	1
CNN2	1
GAMT	1
RPS15	1
UQCR11.1	1
LSM7	1
THOP1	1
ZNF555	1
AES	1
APBA3	1
CCDC94	1
TMIGD2	1
RPL36	1
C19orf70	1
NDUFA11	1
RANBP3	1
CLPP	1
DENND1C	1
XAB2	1
FCER2	1
ELAVL1	1
CTD-2325M2.1	1
NDUFA7.1	1
RPS28	1
HNRNPM	1
PPAN	1
DNMT1	1
MRPL4	1
CDKN2D	1
QTRT1	1
SPC24	1
SWSAP1	1
ECSIT	1
ELOF1	1
WDR83	1
DHPS	1
C19orf43	1
ASNA1	1
PRDX2	1
RNASEH2A	1
GCDH	1
SYCE2	1
FARSA	1
C19orf53	1
ASF1B	1
DDX39A	1
CLEC17A	1
RAB8A	1
HSH2D	1
CIB3	1
CPAMD8	1
USE1	1
BABAM1	1
ABHD8	1
FAM129C	1
RPL18A	1
LSM4	1
SSBP4	1
KXD1	1
COPE	1
ARMC6	1
RFXANK	1
NDUFA13	1
GMIP	1
ZNF101	1
ZNF14	1
ZNF93	1
ZNF90	1
RPSAP58	1
POP4	1
CCNE1	1
PDCD5	1
UBA2	1
CTC-523E23.11	1
CD22	1
HAUS5	1
RBM42	1
COX6B1	1
ZBTB32	1
U2AF1L4	1
POLR2I	1
LINC00665	1
ZNF790	1
PSMD8	1
MAP4K1	1
ECH1	1
SARS2	1
MRPS12	1
GMFG	1
DLL3	1
FBL	1
AKT2	1
SHKBP1	1
SNRPA	1
EXOSC5	1
AC006129.2	1
RPS19	1
CD79A	1
ARHGEF1	1
POU2F2	1
PAFAH1B3	1
ZNF234	1
TOMM40	1
VASP	1
EML2	1
SNRPD2	1
SIX5	1
CALM3	1
GNG8	1
PRKD2	1
NAPA-AS1	1
LIG1	1
RPL18	1
BCAT2	1
RUVBL2	1
SNRNP70	1
PIH1D1	1
ALDH16A1	1
FLT3LG	1
RPL13A	1
RPS11	1
NOSIP	1
BCL2L12	1
PRMT1	1
AP2A1	1
MED25	1
PTOV1	1
VRK3	1
NAPSA	1
POLD1	1
C19orf48	1
CTU1	1
ETFB	1
SIGLEC6	1
PPP2R1A	1
ZNF480	1
ZNF600	1
PRPF31	1
CNOT3	1
LAIR2	1
RDH13	1
PPP6R1	1
[truncated: 3,036 more rows]
